# Supplementary material for: M-CSF in a new biomarker panel with HE4 and CA 125 in the diagnostics of epithelial ovarian cancer patients
Source: J Ovarian Res. 2015 May 3;8:27. doi: 10.1186/s13048-015-0153-3 (PMC4426179; doi:10.1186/s13048-015-0153-3)
Supplement: Additional file 1: — The Spearman’s rank correlation–results. [file 13048_2015_153_MOESM1_ESM.xls]

## Sheet: OC HP group
	Spearman rank correlation in epithelial ovarian cancer
	Epithelial ovarian cancer			CA125	HE-4	M-CSF
	subtype endometrioid epithelial	CA125	r	1	0.309154	0.185177
			p		0.0365643	0.217927
		HE-4	r	0.309154	1	-0.081352
			p	0.0365643		0.590948
		M-CSF	r	0.185177	-0.081352	1
			p	0.217927	0.590948
	subtype serous epithelial	CA125	r	1	0.354001	0.318159
			p		0.00801342	0.0179228
		HE-4	r	0.354001	1	0.0782149
			p	0.00801342		0.570303
		M-CSF	r	0.318159	0.0782149	1
			p	0.0179228	0.570303
	Spearman rank correlation in epithelial ovarian cancer (total group)
			CA125	HE-4	M-CSF
	CA125	r	1	0.468545	0.278913
		p		1.22663e-12	0.00473648
	HE-4	r	0.468545	1	0.0470078
		p	1.22663e-12		0.640643
	M-CSF	r	0.278913	0.0470078	1
		p	0.00473648	0.640643

## Sheet: OC stages
	Spearman rank correlation in epithelial ovarian cancer
	Stage of OC			CA125	HE-4	MCSF
	I	CA125	r	1	0.114615	0.322345
			p		0.585382	0.116068
		HE-4	r	0.114615	1	0.14
			p	0.585382		0.485
		MCSF	r	0.322345	0.14	1
			p	0.116068	0.485
	II	CA125	r	1	-0.413133	0.4
			p		0.0359301	0.046
		HE-4	r	-0.413133	1	0.241
			p	0.0359301		0.326
		MCSF	r	0.4	0.241	1
			p	0.046	0.326
	III	CA125	r	1	0.204522	-0.0771609
			p		0.326753	0.713918
		HE-4	r	0.204522	1	0.412
			p	0.326753		0.289
		MCSF	r	-0.0771609	0.412	1
			p	0.713918	0.289
	IV	CA125	r	1	0.329866	-0.158008
			p		0.107325	0.450638
		HE-4	r	0.329866	1	-0.21
			p	0.107325		0.214
		MCSF	r	-0.158008	-0.21	1
			p	0.450638	0.214

## Sheet: control groups
	Spearman rank correlation in benign ovarian tumor							Spearman rank correlation in benign ovarian tumor (total group)
	HP			CA125	HE-4	M-CSF				CA125	HE-4	M-CSF
	cystis endometrioides	CA125	r	1	-0.374355	0.0108905		CA125	r	1	-0.120669	0.133214
			p		0.153141	0.946824			p		0.375683	0.241846
		HE-4	r	-0.374355	1	0.0427414		HE-4	r	-0.120669	1	0.127107
			p	0.153141		0.875113			p	0.375683		0.355093
		M-CSF	r	0.0108905	0.0427414	1		M-CSF	r	0.133214	0.127107	1
			p	0.946824	0.875113				p	0.241846	0.355093
	cystis serous	CA125	r	1	0.0587711	0.309631
			p		0.718678	0.0550896
		HE-4	r	0.0587711	1	-0.111837
			p	0.718678		0.497879
		M-CSF	r	0.309631	-0.111837	1
			p	0.0550896	0.497879
	Spearman rank correlation in healthy subjects
			CA125	HE-4	M-CSF
	CA125	r	1	0.117796	0.31681
		p		0.420188	0.026562
	HE-4	r	0.117796	1	0.0839937
		p	0.420188		0.561962
	M-CSF	r	0.31681	0.0839937	1
		p	0.026562	0.561962
